# Supplementary material for: Anticoronavirus Evaluation of Antimicrobial Diterpenoids: Application of New Ferruginol Analogues
Source: Viruses. 2023 Jun 9;15(6):1342. doi: 10.3390/v15061342 (PMC10301393; doi:10.3390/v15061342)
Supplement: Supplementary file 1 [file viruses-15-01342-s001.zip]

Archive with 1 entries (1 files):
- viruses-2431923-supplementary.pdf
